# Supplementary material for: Targeting critical kinases and anti-apoptotic molecules overcomes steroid resistance in MLL-rearranged leukaemia
Source: eBioMedicine. 2021 Feb 10;64:103235. doi: 10.1016/j.ebiom.2021.103235 (PMC7878180; doi:10.1016/j.ebiom.2021.103235)
Supplement: Supplementary file 2 [file mmc2.xlsx]

## Sheet: Table S1
Supplemental table 1 - Patient information
Acute Lymphoblastic leukemia	Translocation / rearrangement	Patient ID	Age at diagnosis	Gender	WBC (x103/μl)	Extramedullary involvement
MLL-rearrangement	t(4;11) / MLL-AF4	1	4 months	female	403.5	Hepatomegaly and splenomegaly
		2	1 month	male	328.8	Skin infiltration, hepatomegaly, and splenomegaly
		3	5 months	female	59	Hepatomegaly and splenomegaly
		4	4 months	female	176.7	Hepatomegaly and splenomegaly
		5	3 months	female	294	CNS infiltration, LN infiltration, hepatomegaly, and splenomegaly
		20	2 months	female	661.8	Kidney infiltration, hepatomegaly and splenomegaly
	t(11;19) / MLL-ENL	6	5 months	male	261.6	Hepatomegaly and splenomegaly
		7	4 months	female	60.4	Skin infiltration, LN infiltration, hepatomegaly, and splenomegaly
		8	3 months	female	215.1	Hepatomegaly and splenomegaly
		9	12 months	female	499.5	Hepatomegaly and splenomegaly
	t(9;11) / MLL-AF9	10	7 months	male	142.4	Testis infiltration, skin infiltration, LN infiltration, hepatomegaly and splenomegaly
		11	6 months	male	33	-
		12	2 months	female	270	Skin infiltration, LN infiltration, hepatomegaly, and splenomegaly
		13	5 months	female	1.7	Hepatomegaly
		14	9 months	female	97.4	Skin infiltration and hepatomegaly
non-MLL	Philadelphia chromosome	15	17 years	male	53.2	Splenomegaly
	ETV6-RUNX1	16	4 years	female	171.8	LN infiltration, hepatomegaly, and splenomegaly
		17	7 years	male	9.7	Kidney infiltration, LN infiltration, hepatomegaly, and splenomegaly
	t(5;15)	18	2 months	male	48.8	Hepatomegaly and splenomegaly
	Unknown	19	11 months	male	48.2	Hepatomegaly and splenomegaly
WBC = white bloodcell count, CNS = central nervous system, LN =lymph node.
