# Supplementary material for: Targeting critical kinases and anti-apoptotic molecules overcomes steroid resistance in MLL-rearranged leukaemia
Source: eBioMedicine. 2021 Feb 10;64:103235. doi: 10.1016/j.ebiom.2021.103235 (PMC7878180; doi:10.1016/j.ebiom.2021.103235)
Supplement: Supplementary file 3 [file mmc3.xlsx]

## Sheet: Table S2
Supplemental table 2 – Human CD45+ chimerism in PB before and after dexamethasone, RK-20449 or combination treatment in MLL-ALL recipients
	%hCD45+ in the PB							%hCD45+ in Bonemarrow and Spleen									Pre- vs. Post treatment (two-tailed t-test (p value))				two-tailed t-test (p-value)
Patient ID	Dex alone		RK-20449 alone		Combination			Control		Dex alone		RK-20449 alone		Combination			Dexamethasone	RK-20449	Combination		Control vs Dex alone		Control vs RK-20449 alone		Control vs Combination		Dex alone vs RK-20449 alone		Dex alone vs Combination		RK-20449 alone vs Combination
	Pre-treatment	Post-treatment	Pre-treatment	Post-treatment	Pre-treatment	Post-treatment		BM	Spleen	BM	Spleen	BM	Spleen	BM	Spleen						BM	Spleen	BM	Spleen	BM	Spleen	BM	Spleen	BM	Spleen	BM	Spleen
2	28	2.5	25.1	18.5	22.3	0		75.5	41	37.3	40.7	48.2	3.4	1.9	0.2		0.153169	0.395673	0.0123602		0.0209872	0.366559	0.282661	0.180184	0.000615505	0.0263848	0.268595	0.499572	0.0366747	0.000159938	0.0216066	0.209519
	42.1	18.9	37.9	62.5	17.8	0		87.1	49.6	54.8	41.6	68.1	31	1.3	0.7
			44.2	82.3				88.8	75.6			88.8	49.4
4	11.1	0	47.7	43.8	52	1.4		99.4	98.8	52.1	10	88.3	98	42	7		NA	NA	0.000116398		NA	NA	NA	NA	0.00144083	0.000872649	NA	NA	NA	NA	NA	NA
					58.2	0.8		99.7	98.8					26.8	10.6
					65.3	0.4								31.7	23.1
6	97.3	50.2	64.4	90.5	90.7	61.6		99.9	98.9	98.2	95.8	86.2	74.4	82.5	70.4		NA	NA	NA		NA	NA	NA	NA	NA	NA	NA	NA	NA	NA	NA	NA
	74.9	95.1						99.8	99.5	86.6	73.7
8	30.1	1.8	19	13.9	32.2	0.9		91.7	93.9	10.6	41.8	73.3	35.9	0.1	0.1		0.0819133	0.231802	2.56186e-05		0.18235	0.00178852	0.447849	0.00168754	0.0096683	1.55586e-05	0.380657	0.771824	0.289827	0.0381047	0.0355336	0.0494438
	59.1	18.5	35.5	12.5	36.2	1.4		69.5	90.1	74.9	38.1	74.6	20.7	38.6	11.4
	22.4	6.5			37.3	0.9		82.4	91	59.4	16.2			24.3	5.7
10	72	87.3	65.9	14.5	83.6	2.1		93.3	54.4	92.6	48.9	71.8	89.3	9.6	17.1		0.70388	0.000356873	0.00462496		0.365474	0.360611	0.0663162	1	8.78865e-06	0.00329415	0.194673	0.62452	0.000278463	0.00482551	0.00300362	0.0421517
	48.6	19.9	80.6	7.7	55.5	0.7		93.7	64.6	95.2	49.1	85.2	83.9	0.5	4.5
	53	97.5	66.6	13.8	48.4	0		95.3	82.1	75.1	70	51.5	27.9	0.1	0.5
11	92.2	97.4	13	0.4	38.8	3.3		91.7	53.1	89.2	98.1	10.8	34.8	44.5	45.9		0.992645	0.686387	0.00183028		0.425592	0.380659	0.335417	0.869946	0.0103834	0.0787227	0.366737	0.34592	0.0117385	0.032817	0.116179	0.208222
	67.4	40.1	76.2	1.1	82.1	0.1		92.7	38.1	89	53.5	68.84	33.93	1	6.2
	95.2	91.9	96.6	97	89.1	0.4		92.1	49.4	90.9	68	96.9	84.1	0.8	4.5
	70.8	96.8	73.3	79.1	68.9	44.2		92.8	70.3	95.2	43.1	95.7	55.7	60.1	38.2
			71.1	97.3	78.2	30.4						93.2	44.9	83	57.1
					33.5	0								31.1	5.5
12	51.8	35.3	59.8	32.5	91.7	0		98.6	97.6	76	65.1	65.5	63.6	0.5	3.2		0.61616	0.000234346	9.77607e-08		0.00192604	0.177957	0.00595441	0.015203	1.08528e-11	7.8559e-08	0.458013	0.160834	1.21755e-06	1.40687e-06	4.50588e-07	1.0953e-05
	72.5	74.7	74.9	9.2	79.5	0.3		96.2	83.5	56.5	71.9	82.8	74.8	0.66	1.03
	80.9	63.4	66.2	7.9	79.9	0.1		89.9	69.5	68.7	67.1	85.3	56.7	1.3	0.8
	68.6	76.5	72.8	17.8	64.7	0		94.1	84.9	80	89	70	46	0.19	0.31
					74.8	0		90.7	82.9					1.2	0.5
13	83.8	50.1	80.7	44	59.4	0		65.7	15.3	73	36.7	75.8	26.7	0	0.1		0.202952	0.144611	8.43349e-06		0.463058	0.910131	0.27223	0.349046	0.00252787	0.00896191	0.978853	0.139445	0.00148101	0.000360523	0.0010769	0.0293365
	29.5	40.8	63.5	1.5	42.2	0.9		82	40.5	93.7	32.8	59.8	5.8	47.8	4.5
	61.1	50.3	42.1	12.3	70.8	0.1		97.1	56.4	82	56.9	75.6	16.2	0.1	0.1
	20	0.2	82.1	78.5	69.6	0				39.5	16.5	71.8	43.7	0.4	0.2
	75.6	17.7			77.6	5.6				47.9	48.1			12.6	9.5
										86.5	41.4
Percent human CD45+ cells in pre- and post-treatment PB and post-treatment BM and spleen in MLL-ALL engrafted NSG-recipients.
PB = pheriperhal blood, BM = bone marrow, NA = no analysis. Red = not significantly different, green = significantly different (p<0.05).
